# Supplementary material for: Fluopyram activates systemic resistance in soybean
Source: Front Plant Sci. 2022 Oct 24;13:1020167. doi: 10.3389/fpls.2022.1020167 (PMC9638427; doi:10.3389/fpls.2022.1020167)
Supplement: Supplementary file 2 [file Table_1.xlsx]

## Sheet: TableS1
Table S1: Bioanalyzer report describing RNA quality data pre sequencing and summary of clean reads.
Sample	Concentration (ng/μL)	Volume (μL)	Mass (μg)	RIN	28S/18S	Clean Reads1	Clean Bases2	Read Length3	Q20 (%)4	GC (%)5
5DAP_1-Control_R1	284	22	6.25	9.8	1.8	73742078	7374207800	100;100	96.26	44.86
5DAP_1-Control_R2	270	22	5.94	9.4	1.8	74423618	7442361800	100;100	96.47	44.95
5DAP_1-Control_R3	595	18	10.71	9.3	1.7	74301518	7430151800	100;100	96.28	45.23
5DAP_1-Control_R4	382	22	8.4	9.5	1.6	73945590	7394559000	100;100	96.14	44.93
5DAP_2-Flupyram_R1	339	22	7.46	9.4	1.9	74502916	7450291600	100;100	96.53	45.06
5DAP_2-Flupyram_R2	264	22	5.81	9.5	2	74123600	7412360000	100;100	96.3	45.24
5DAP_2-Flupyram_R3	377	22	8.29	9.4	1.7	74205920	7420592000	100;100	96.29	45.05
5DAP_2-Flupyram_R4	253	22	5.57	9.2	1.9	74145030	7414503000	100;100	96.28	45.2
5DAP_3-Pydiflumetofen_R1	536	22	11.79	9.7	1.8	73896496	7389649600	100;100	96.11	45.32
5DAP_3-Pydiflumetofen_R2	483	22	10.63	9.6	1.7	74332286	7433228600	100;100	95.95	45.21
5DAP_3-Pydiflumetofen_R3	262	22	5.76	9.4	2	74330158	7433015800	100;100	96.4	44.98
5DAP_3-Pydiflumetofen_R4	271	22	5.96	10	1.7	74141950	7414195000	100;100	96.38	44.98
10DAP_1-Control_R1	333	16	5.33	8.1	1.6	73980048	7398004800	100;100	96.14	45.25
10DAP_1-Control_R2	241	22	5.3	9.3	1.7	71497468	7149746800	100;100	96.86	45.22
10DAP_1-Control_R3	108	22	2.38	8.7	1.8	71823946	7182394600	100;100	97.16	45.14
10DAP_1-Control_R4	279	22	6.14	8.2	1.5	71699696	7169969600	100;100	96.93	45.21
10DAP_2-Flupyram_R1	265	22	5.83	9.1	2.1	71492096	7149209600	100;100	96.84	44.69
10DAP_2-Flupyram_R2	257	22	5.65	9.2	2	71784952	7178495200	100;100	97.13	44.99
10DAP_2-Flupyram_R3	331	22	7.28	9.3	1.9	71655572	7165557200	100;100	96.98	45.18
10DAP_2-Flupyram_R4	177	22	3.89	9.1	2.1	71807958	7180795800	100;100	97.05	44.88
10DAP_3-Pydiflumetofen_R1	342	22	7.52	8.8	1.7	71540382	7154038200	100;100	97.01	45.21
10DAP_3-Pydiflumetofen_R2	92	22	2.02	10	1.9	71433010	7143301000	100;100	96.87	45.11
10DAP_3-Pydiflumetofen_R3	234	22	5.15	9	1.9	71876226	7187622600	100;100	97.14	44.93
10DAP_3-Pydiflumetofen_R4	327	22	7.19	9.4	1.9	71523940	7152394000	100;100	96.81	44.76
1Reads: total number of sequencing reads
2Clean Bases: the product of sequencing reads and reads length, representing the total number of sequencing bases
3Read Length: the length of reads
4Q20_rate (%): the proportion of nucleotides with a quality score ≥ 20 in all nucleotides
5GC rate (%): the proportion of nucleotides G and C in all nucleotides
