# Supplementary material for: Fluopyram activates systemic resistance in soybean
Source: Front Plant Sci. 2022 Oct 24;13:1020167. doi: 10.3389/fpls.2022.1020167 (PMC9638427; doi:10.3389/fpls.2022.1020167)
Supplement: Supplementary file 3 [file Table_2.xlsx]

## Sheet: TableS1
Table S2: Percentage of reads mapped and unmapped reads to single and multiple loci reported by MultiQC (Ewels et al., 2016).
Sample	Mapped				Unmapped
	Uniquely (%)	multiple loci (%)		too many loci (%)	too short (%)	other (%)
5DAP_1-Control_R1	92.9014	1.876	0.0194		4.2426	0.9606
5DAP_1-Control_R2	93.3274	1.8738	0.0193		3.9296	0.8499
5DAP_1-Control_R3	93.036	1.9295	0.0194		4.0841	0.9309
5DAP_1-Control_R4	93.5763	1.8486	0.0167		3.837	0.7213
5DAP_2-Flupyram_R1	92.3802	1.9503	0.0199		4.6997	0.9499
5DAP_2-Flupyram_R2	91.7535	1.9212	0.0226		5.0923	1.2105
5DAP_2-Flupyram_R3	92.778	2.058	0.0219		4.4218	0.7203
5DAP_2-Flupyram_R4	92.274	1.9968	0.0196		4.7797	0.9299
5DAP_3-Pydiflumetofen_R1	92.8498	1.874	0.0183		4.3983	0.8597
5DAP_3-Pydiflumetofen_R2	92.7962	1.9841	0.0203		4.3095	0.8899
5DAP_3-Pydiflumetofen_R3	92.8673	1.8869	0.0213		4.3654	0.8591
5DAP_3-Pydiflumetofen_R4	92.9076	1.8746	0.0209		4.1375	1.0594
10DAP_1-Control_R1	92.8738	1.9051	0.0191		4.3717	0.8303
10DAP_1-Control_R2	93.4574	1.78	0.0217		3.8207	0.9202
10DAP_1-Control_R3	94.0016	1.7778	0.0151		3.5162	0.6893
10DAP_1-Control_R4	94.1885	1.7578	0.0146		3.3793	0.6599
10DAP_2-Flupyram_R1	94.4336	1.7514	0.0173		3.0582	0.7396
10DAP_2-Flupyram_R2	94.6936	1.6922	0.0151		2.9992	0.5998
10DAP_2-Flupyram_R3	94.6355	1.7308	0.0175		2.8869	0.7292
10DAP_2-Flupyram_R4	94.6018	1.6934	0.0171		2.8982	0.7895
10DAP_3-Pydiflumetofen_R1	93.9572	1.8405	0.0147		3.4964	0.6913
10DAP_3-Pydiflumetofen_R2	93.6591	1.846	0.0171		3.6482	0.8296
10DAP_3-Pydiflumetofen_R3	94.7237	1.6381	0.0142		2.8852	0.7388
10DAP_3-Pydiflumetofen_R4	94.3624	1.7778	0.0169		3.0223	0.8206
