# Supplementary material for: Fluopyram activates systemic resistance in soybean
Source: Front Plant Sci. 2022 Oct 24;13:1020167. doi: 10.3389/fpls.2022.1020167 (PMC9638427; doi:10.3389/fpls.2022.1020167)
Supplement: Supplementary file 4 [file Table_3.xlsx]

## Sheet: TableS1
Table S3: Percentage of assigned/unassigned reads to single and multiple loci reported by MultiQC (Ewels et al., 2016).
Sample	Assigned (%)	Unassigned
		Unmapped (%)	Multimapping (%)	No features (%)	Ambiguity (%)
5DAP_1-Control_R1	87.3368	5.1019	4.1434	2.9346	0.4833
5DAP_1-Control_R2	87.736	4.6872	4.1552	2.9411	0.4804
5DAP_1-Control_R3	87.4911	4.9132	4.2916	2.8375	0.4666
5DAP_1-Control_R4	87.8304	4.4717	4.066	3.1228	0.5091
5DAP_2-Flupyram_R1	86.5203	5.5304	4.3557	3.1356	0.4581
5DAP_2-Flupyram_R2	86.2116	6.1713	4.3103	2.8561	0.4508
5DAP_2-Flupyram_R3	86.371	5.0265	4.6665	3.4597	0.4764
5DAP_2-Flupyram_R4	86.2667	5.5838	4.484	3.2166	0.449
5DAP_3-Pydiflumetofen_R1	87.5514	5.1551	4.1262	2.6763	0.491
5DAP_3-Pydiflumetofen_R2	87.2543	5.0899	4.422	2.7589	0.475
5DAP_3-Pydiflumetofen_R3	87.1137	5.1217	4.2071	3.079	0.4786
5DAP_3-Pydiflumetofen_R4	87.28	5.0983	4.1203	3.0121	0.4893
10DAP_1-Control_R1	87.6061	5.0955	4.2661	2.551	0.4814
10DAP_1-Control_R2	88.0485	4.6513	4.0741	2.7548	0.4713
10DAP_1-Control_R3	88.627	4.1271	3.9535	2.8221	0.4703
10DAP_1-Control_R4	89.0856	3.9637	3.9403	2.5313	0.4792
10DAP_2-Flupyram_R1	88.8252	3.7308	3.9216	3.0316	0.4909
10DAP_2-Flupyram_R2	89.2802	3.5368	3.795	2.9085	0.4794
10DAP_2-Flupyram_R3	89.3239	3.5534	3.9003	2.7385	0.4838
10DAP_2-Flupyram_R4	89.0749	3.6259	3.786	3.0321	0.4811
10DAP_3-Pydiflumetofen_R1	88.6654	4.1057	4.0983	2.6576	0.473
10DAP_3-Pydiflumetofen_R2	88.2831	4.39	4.1363	2.7227	0.4679
10DAP_3-Pydiflumetofen_R3	89.4942	3.5647	3.6251	2.8431	0.473
10DAP_3-Pydiflumetofen_R4	88.6853	3.7741	3.9589	3.0946	0.4871
