# Supplementary material for: Fluopyram activates systemic resistance in soybean
Source: Front Plant Sci. 2022 Oct 24;13:1020167. doi: 10.3389/fpls.2022.1020167 (PMC9638427; doi:10.3389/fpls.2022.1020167)
Supplement: Supplementary file 5 [file Table_4.xlsx]

## Sheet: TableS4
Table S4: Gene ontology (GO) of defense, jasmonic and salicylic acid related genes in oybean plants seed-treated with fluopyram and pydiflumetofen five days after planting (DAP). Expression levels were normalized to mock 5 and 10 DAP. Genes are sorted by ID, not expression level (fold change). Gene IDs follow the Wm82.a4.v1 (Glyma 4.0) assembly. P-values were adjusted using the method by Benjamin…
Gene ID		Gene Name	Panther Family	KEGG	GO Biological Process terms	Fluop. 5 DAP		Pydif. 5 DAP		Fluop. 10 DAP		Pydif. 10 DAP
						logFC	Pvalue	logFC	Pvalue	logFC	Pvalue	logFC	Pvalue
Glyma.01G130500			Peroxidase 72-Related	Phenylpropanoid biosynthesis	GO:0055114 oxidation reduction	2.88	1e-05	-0.19	1	-0.96	0.484016	-0.18	1
					GO:0055114 oxidation reduction
					GO:0020037 heme binding
					GO:0006979 response to oxidative stress
Glyma.01G130800			Peroxidase 72-Related	Phenylpropanoid biosynthesis	GO:0004601 peroxidase activity	1.86	0.011444	0.24	1	-0.98	0.336232	-0.21	1
					GO:0055114 oxidation reduction
					GO:0020037 heme binding
					GO:0006979 response to oxidative stress
Glyma.02G063900			MLO-like Protein 1	G protein-coupled receptors	GO:0006952 defense response	1.35	0.002222	-0.09	1	-0.14	0.906784	-0.47	1
					GO:0016021 integral to membrane
Glyma.02G090100			Multidrug Resistance Protein	Transporters	GO:0006855 multidrug transport	1.8	0.00071	-0.22	1	-1.24	0.652194	0.63	1
					GO:0016020 membrane
					GO:0015297 antiporter activity
					GO:0015238 drug transmembrane transporter
Glyma.02G209000		APX-4a	Thylakoid Lumenal29 KDA Protein, Chloroplastic-Related	Glutathione metabolism	GO:0004601 peroxidase activity	-0.56	0.75584	4.02	0.031392	-0.44	NA	0.73	1
					GO:0055114 oxidation reduction
		Ascorbate peroxidase 4 gene a			GO:0020037 heme binding
					GO:0006979 response to oxidative stress
Glyma.02G237100			NPH3 Domain-Containing Protein-Related		GO:0009638 phototropism	0.86	0.029089	0.29	1	0.33	0.404263	-0.07	1
					GO:0004871 signal transducer activity
					GO:0005515 protein binding
Glyma.03G038100			Peroxidase 72-Related	Phenylpropanoid biosynthesis	GO:0004601 peroxidase activity	1.81	0.009252	0.07	1	-1.42	0.071783	-0.8	1
					GO:0055114 oxidation reduction
					GO:0020037 heme binding
					GO:0006979 response to oxidative stress
Glyma.03G038200			Peroxidase 72-Related	Phenylpropanoid biosynthesis	GO:0004601 peroxidase activity	2.01	0.005492	-0.06	1	-0.97	0.564091	-0.04	1
					GO:0055114 oxidation reduction
					GO:0020037 heme binding
					GO:0006979 response to oxidative stress
Glyma.03G247500			Chitinase-related		GO:0050832 defense response to fungus	0.95	0.397883	0.63	1	-2.52	0.063571	-1.05	1
					GO:0042742 defense response to bacterium
Glyma.04G089000			Multidrug Resistance Protein	Transporters	GO:0006855 multidrug transport	1.51	0.002467	0.51	1	0.13	0.922679	-0.04	1
					GO:0016020 membrane
					GO:0015297 antiporter activity
					GO:0015238 drug transmembrane transporter
Glyma.04G220600			Peroxidase 72-Related	Phenylpropanoid biosynthesis	GO:0004601 peroxidase activity	0.8	0.064073	0.56	1	-0.44	0.680532	0.33	1
					GO:0055114 oxidation reduction
					GO:0020037 heme binding
					GO:0006979 response to oxidative stress
Glyma.06G187200			CGI-141-Related/Lipase containing protein	Plant-pathogen interaction	GO:0000304 response to singlet oxygen	0.51	0.018782	0.14	1	-0.38	0.2056	-0.29	1
					GO:0001666 response to hypoxia
					GO:0006629 lipid metabolic process
					GO:0009626 plant-type hypersensitive response
					GO:0009627 systemic acquired resistance
					GO:0009862 systemic acquired resistance, salicylic acid mediated signaling pathway
					GO:0010310 regulation of hydrogen peroxide metabolic process
					GO:0010618 aerenchyma formation
					GO:0010942 positive regulation of cell death
					GO:0050829 defense to Gram-negative bacterium
Glyma.07G209900			c	Phenylpropanoid biosynthesis	GO:0004601 peroxidase activity	2.11	4e-06	0.14	1	0.57	0.670396	-0.19	1
					GO:0055114 oxidation reduction
					GO:0020037 heme binding
					GO:0006979 response to oxidative stress
Glyma.07G243500		PR	FAMILY NOT NAMED	Pathogenesis-related protein Bet v 1 family	GO:0006952 defense response	0.2	0.88035	0.52	1	-1.73	0.317751	-0.97	1
					GO:0009607 response to biotic stimulus
Glyma.08g129900			DNA Repair/RNA Processing CPSF Family		GO:0009585 nucleotide-excision repair	0.07	0.463301	0.01	1	-0.09	0.738561	-0.03	1
					GO:0010100 red, far-red light phototransduction GO:0016567 negative regulation of photomorphogenesis GO:0043161 protein ubiquitination
					GO:0045892 proteasome-mediated ubiquitin-dependent protein catabolic process
Glyma.08g306800		GSTF5	Glutathione S-Transferase, GST, Superfamily, GST Domain Containing	Transportes	GO:0006952 glutathione metabolic process	-0.3	0.1533	0.02	1	0.32	0.557705	0.17	1
					GO:0009407 defense response
		phi class glutathione S-transferase			GO:0010043 toxin catabolic process
					GO:0042742 response to zinc ion
					GO:0046686 defense response to bacterium
Glyma.08g315900			Methionineulfoxide Reductase	Enzymes with EC numbers	GO:0009416 response to oxidative stress	0.54	0.004536	-0.09	1	-0.17	0.433855	-0.01	1
					GO:0034599 response to light stimulus
					GO:0055114 cellular response to oxidative stress oxidation-reduction process
Glyma.08g316500		CDPK-GAMMA	Serine/Threonine-Protein Kinase	Protein Kinases	GO:0007165 protein phosphorylation	0.06	0.730441	0.12	1	-0.02	0.951294	0.01	1
		calmodulin-like domain protein kinase isoenzyme gamma			GO:0018105 signal transduction
					GO:0035556 peptidyl-serine phosphorylation GO:0046777 intracellular signal transduction protein autophosphorylation
Glyma.09g020800		NPR1/NIM1 like defence protein C terminal	Speckle-Type POZ Protein	Ubiquitin system	GO:0009816 systemic acquired resistance	0.45	0.023605	-0.01	1	-0.01	0.980963	-0.13	1
					GO:0009817 defense response to bacterium, incompatible interaction
					GO:0016567 defense response to fungus, incompatible GO:0042742 protein ubiquitination
					GO:0050832 defense response to bacterium
Glyma.09G022300		Ep - Seed coat peroxidase gene 1	Peroxidase 72-Related	Phenylpropanoid biosynthesis	GO:0004601 peroxidase activity	1.58	0.007017	-0.93	0.818042	-1.22	0.441348	-0.39	1
		PRX1 - Peroxidase 1 gene			GO:0055114 oxidation reduction
		SPOD4.1 - EP, peroxidase			GO:0020037 heme binding
					GO:0006979 response to oxidative stress
Glyma.09G040800		Pathogenesis-related protein Bet v 1 family	BET_V_1 Domain-containing Protein	Family not Named	GO:0006952 defense response	0.55	0.87492	5.84	0.229634	0.63	NA	0.69	1
					GO:0009607 response to biotic stimulus
Glyma.09G185500		MAT9 - Maturation-associated protein 9 gene			GO:0006950 response to stress	0.07	0.979381	0.42	1	0.91	NA	0.5	1
		DEHYDRIN - Dehydrin-like protein			GO:0009415 response to water
Glyma.09g230300			Leucine-Rich Repeat Receptor-Like Protein Kinase Family Protein-Related	Serine/threonine protein kinase	GO:0006468 vasculature development	-0.33	0.057589	-0.19	1	-0.05	0.93264	-0.05	1
					GO:0009755 protein phosphorylation
					GO:0010067 hormone-mediated signaling pathway GO:0010089 procambium histogenesis
					GO:0010223 xylem development
Glyma.10G184600			Protein, Putative, Expressed-Related		GO:0009611 response to wounding	1.08	0.283018	-0.49	1	-0.44	NA	0.07	1
					GO:0004867 serine-type endopeptidase inhibitor
Glyma.10G184700			Protein, Putative, Expressed-Related		GO:0009611 response to wounding	1.77	0.023729	0.15	1	-0.29	NA	-0.43	1
					GO:0004867 serine-type endopeptidase inhibitor
Glyma.10G212300			MLO-Like Protein 1		GO:0006952 defense response	1.05	0.272803	2.06	0.237252	-0.14	0.920243	-0.04	1
					GO:0016021 integral to membrane
Glyma.10g278700					encoding a basic chitinase protein - defense response	0.6	0.175072	-0.33	1	0.6	NA	0.68	NA
Glyma.10G296200		bZIP80	CAMP-RESPONSE ELEMENT BINDING PROTEIN-RELATED		GO:0006351 transcription, DNA-templated	0.31	0.015337	-0.02	1	0	0.991956	-0.04	1
					GO:0006355 regulation of transcription, DNA-templated
		Basic Leucine Zipper Transcription Factor-Like Protein Gene 80			GO:0009410 response to xenobiotic stimulus
					GO:0009627 systemic acquired resistance
Glyma.11G024100			Glutathione Peroxidase	Pathways of neurodegeneration - multiple diseases	GO:0055114 oxidation reduction	-0.2	0.895047	1.68	0.823273	-0.55	NA	-0.32	1
					GO:0004602 glutathione peroxidase activity
					GO:0006979 response to oxidative stress
Glyma.12g006300			Leucine-Rich Repeat Receptor-Like Protein Kinase Family Protein-Related	Serine/threonine protein kinase	GO:0006468 vasculature development	-0.22	0.189012	-0.15	1	-0.1	0.858451	-0.02	1
					GO:0009755 protein phosphorylation
					GO:0010067 hormone-mediated signaling pathway GO:0010089 procambium histogenesis
					GO:0010223 xylem development
Glyma.12g191400			Inactive Linolenate Hydroperoxide Lyase-Related	Cytochrome P450	GO:0006631 fatty acid metabolic process	0.26	0.710777	1.31	0.221404	-0.12	0.828712	0.1	1
					GO:0009611 response to wounding
					GO:0016125 sterol metabolic process
					GO:0055114 oxidation-reduction process
Glyma.12G214100		NDR1b	CC-NB-LRR Resistance (R) Protein		GO:0006952 defense response	0.74	0.130224	-0.06	1	-0.46	0.595685	-0.52	1
					GO:0009626 plant-type hypersensitive response
					GO:0009814 defense response, incompatible
					GO:0009816 defense to bacterium, incompatible
					GO:0009817 defense to fungus, incompatible
					GO:0010942 positive regulation of cell death
					GO:0042742 defense response to bacterium
Glyma.12g216200		TPS16	Terpene Synthase 16		GO:0016106 sesquiterpenoid biosynthetic process	-1.88	0.068923	-0.75	1	0.85	NA	0.61	1
					GO:0051762 sesquiterpene biosynthetic process
					GO:0080027 response to herbivore
Glyma.13G106400			Peroxidase 72-Related	Phenylpropanoid biosynthesis	GO:0004601 peroxidase activity	5.5	2.8e-05	0.62	1	-0.35	0.880251	-1.71	1
					GO:0055114 oxidation reduction
					GO:0020037 heme binding
					GO:0006979 response to oxidative stress
Glyma.13G234400			MLO-Like Protein 1	G protein-coupled receptors	GO:0006952 defense response	4.48	NA	0.73	1	-0.86	NA	1.8	1
					GO:0016021 integral to membrane
Glyma.13g254400			Cysteine-Rich TM Module Stress Tolerance		GO:0006468 vasculature development	-0.5	0.054132	-0.12	1	-0.21	0.552427	-0.28	1
					GO:0009755 protein phosphorylation
					GO:0010067 hormone-mediated signaling pathway GO:0010089 procambium histogenesis
					GO:0010223 xylem development
Glyma.13g263100			Cyclin-Like F-Box		GO:0006468 vasculature development	-1.44	0.168555	-0.31	1	0.97	NA	0.96	1
					GO:0009755 protein phosphorylation
					GO:0010067 hormone-mediated signaling pathway GO:0010089 procambium histogenesis
					GO:0010223 xylem development
Glyma.13g363400			Eukaryotic Translation Initiation Factor 3 -Related		GO:0006468 vasculature development	-0.11	0.393412	-0.14	1	-0.04	0.906276	0.08	1
					GO:0009755 protein phosphorylation
			Lys-63-Specific Deubiquitinase Brcc36-Related		GO:0010067 hormone-mediated signaling pathway GO:0010089 procambium histogenesis
					GO:0010223 xylem development
Glyma.14g002000			Multidrug Resistance Protein		GO:0006468 vasculature development	0.03	0.886824	-0.03	1	-0.22	0.828892	0.06	1
					GO:0009755 protein phosphorylation
					GO:0010067 hormone-mediated signaling pathway GO:0010089 procambium histogenesis
					GO:0010223 xylem development
Glyma.14g144100			Phosphoserine Phosphatase		GO:0006468 vasculature development	-0.26	0.049673	0.15	1	-0.23	0.38356	-0.03	1
					GO:0009755 protein phosphorylation
			Mannosyl-3-Phosphoglycerate Phosphatase-Related		GO:0010067 hormone-mediated signaling pathway GO:0010089 procambium histogenesis
					GO:0010223 xylem development
Glyma.15G067800		PR1	Basic Pathogenesis-Related Protein 1		GO:0009737 response to abscisic acid	0.259402	0.0161393	0.0270534	1	0.0377019	0.901782	-0.0598081	1
Glyma.15g067900		PR1	Zinc Finger Cw-Type Coiled-Coil Domain Protein 3		GO:0006468 vasculature development	0.46	0.000193	0.03	1	0.04	0.856104	0.03	1
					GO:0009755 protein phosphorylation
			Basic Pathogenesis-Related Protein 1		GO:0010067 hormone-mediated signaling pathway GO:0010089 procambium histogenesis
					GO:0010223 xylem development
Glyma.16G055900			FAMILY NOT NAMED	Phenylpropanoid Biosynthesis	GO:0004601 peroxidase activity	1.41	0.00422	-0.19	1	-0.81	0.25923	-0.28	1
					GO:0055114 oxidation reduction
					GO:0020037 heme binding
					GO:0006979 response to oxidative stress
Glyma.16G145500			MLO-Like Protein 1	G protein-coupled receptors	GO:0006952 defense response	1.11	0.001284	-0.36	1	-0.28	0.781511	-0.27	1
					GO:0016021 integral to membrane
Glyma.16G145600			MLO-Like Protein 1	G protein-coupled receptors	GO:0006952 defense response	0.7	0.043769	0.15	1	-0.37	0.731853	-0.42	1
					GO:0016021 integral to membrane
Glyma.18G050800			Nph3 Domain-Containing Protein-Related		GO:0009638 phototropism	0.71	0.055668	0.36	1	0.62	0.253288	0.1	1
					GO:0004871 signal transducer activity
					GO:0005515 protein binding
Glyma.18G055300		PER1 - Peroxidase	Peroxidase 72-Related	Phenylpropanoid biosynthesis	GO:0004601 peroxidase activity	1.46	0.596118	5.44	0.188883	-1.15	NA	0.86	1
					GO:0055114 oxidation reduction
					GO:0020037 heme binding
					GO:0006979 response to oxidative stress
Glyma.18g248100		CYP29 - Peptidyl-Prolyl Cis-Trans Isomerase CYP29	OS02G0761600 Protein	Similar to cyclophilin-type peptidyl-prolyl cis-trans isomerase	Response to oxidative stress	-0.02	0.925029	0.14	1	-0.01	0.989112	0.18	1
Glyma.19G068300			Calcium Binding Protein		GO:0005513 detection of calcium ion	-0.33	0.001786	0.03	1	-0.16	0.30926	-0.09	1
					GO:0010099 regulation of photomorphogenesis
					GO:0019722 calcium-mediated signaling
Glyma.19G229500			Calmodulin-Binding Protein 60 A		GO:0006950 response to stress	2.64	0.002541	1.63	0.614314	-0.12	0.944474	-0.72	1
					GO:0005516 calmodulin binding
Glyma.20G167500			Abscisic Stress-Ripening Protein 2/5		GO:0006950 response to stress	1.03	0.075745	0.1	1	-1.26	0.425522	0.17	1
Glyma.20g197000			Ethylene-Responsive Transcription Factor Erf061		GO:0006355 regulation of transcription, DNA-templated	-0.57	0.112405	0.04	1	-0.13	0.80472	0.08	1
Glyma.20G205700			Protein, Putative, Expressed-Related		GO:0009611 response to wounding	1.6	0.117669	-0.84	1	2.08	NA	2.4	1
					GO:0004867 serine-type endopeptidase inhibitor
Glyma.20G205800			Protein, Putative, Expressed-Related		GO:0009611 response to wounding	1.84	0.000184	0.42	1	-0.66	0.671652	0.22	1
					GO:0004867 serine-type endopeptidase inhibitor
Gene ID	Metabolic Pathway	Gene Name	Panther Family	KEGG	GO Biological Process terms	Fluop. 5 DAP		Pydif. 5 DAP		Fluop. 10 DAP		Pydif. 10 DAP
						logFC	Pvalue	logFC	Pvalue	logFC	Pvalue	logFC	Pvalue
Glyma.01G010000	jasmonic acid biosynthesis (EC: 1.3.3.6)		LONG-CHAIN-FATTY-ACID--COA LIGASE	Phenylpropanoid biosynthesis	ubiquinone biosynthetic process;	-0.511359	0.0754219	0.0301473	1	0.0264805	0.96926	-0.0917485	1
Glyma.01G086900	jasmonic acid biosynthesis (EC: 1.3.3.6)	AOC1- allene oxide cyclase 4, chloroplastic-like	ALLENE OXIDE CYCLASE 4, CHLOROPLASTIC	alpha-Linolenic acid metabolism	jasmonic acid biosynthetic process;	0.103187	0.546049	0.195301	1	-0.180798	0.63469	-0.21996	1
Glyma.01G207500	jasmonic acid biosynthesis (EC: 1.3.3.6)		ELECTRON TRANSPORT OXIDOREDUCTAS			-0.00905427	0.936327	0.0334238	1	-0.045063	0.856794	-0.0143106	1
Glyma.01G235450	jasmonic acid biosynthesis (EC: 1.3.3.6)		NADH OXIDOREDUCTASE-RELATED			#N/A	#N/A	#N/A	#N/A	#N/A	#N/A	#N/A	#N/A
Glyma.01G235600	jasmonic acid biosynthesis (EC: 1.3.3.6)		NADH OXIDOREDUCTASE-RELATED		response to wounding; jasmonic acid biosynthetic process; oxylipin biosynthetic process; oxidation-reduction process;	-0.291296	0.23421	0.323132	0.980139	-0.0531958	0.959131	-0.0707621	1
Glyma.02G099200	jasmonic acid biosynthesis (EC: 1.3.3.6)		ALLENE OXIDE CYCLASE 4, CHLOROPLASTIC	alpha-Linolenic acid metabolism	jasmonic acid biosynthetic process;	0.217742	0.516252	-0.297921	1	-0.306204	0.54759	-0.375426	1
Glyma.02G104900	salicylate glucosides biosynthesis III (RXN-11659)		DP-glucoronosyl and UDP-glucosyl transferase		defense response; response to other organism; cellular response to hypoxia;	-0.447358	0.0183052	0.0940212	1	0.410328	0.558565	0.0400463	1
Glyma.02G309300	PHENYLALANINE-AMMONIA-LYASE (RXN- 4.3.1.24/25)	PAL 3.1	HISTIDINE AMMONIA-LYASE	Phenylpropanoid biosynthesis	L-phenylalanine catabolic process; defense response; response to oxidative stress; pollen development; response to wounding; phenylpropanoid biosynthetic process; cinnamic acid biosynthetic process; drought recovery; response to UV-B; salicylic acid catabolic process; lignin catabolic process; response to karrikin;	0.19719	0.140536	0.0417639	1	-0.295112	0.479334	-0.216314	1
Glyma.03G181600	PHENYLALANINE-AMMONIA-LYASE (RXN- 4.3.1.24/25)	PAL 1.3	HISTIDINE AMMONIA-LYASE	Phenylpropanoid biosynthesis	L-phenylalanine catabolic process; defense response; response to oxidative stress; pollen development; response to wounding; phenylpropanoid biosynthetic process; cinnamic acid biosynthetic process; drought recovery; response to UV-B; salicylic acid catabolic process; lignin catabolic process; response to karrikin;	0.253955	0.377208	0.263809	1	-0.190803	0.782368	-0.67686	1
Glyma.03G181700	PHENYLALANINE-AMMONIA-LYASE (RXN- 4.3.1.24/25)	PAL 1.2	HISTIDINE AMMONIA-LYASE	Phenylpropanoid biosynthesis	L-phenylalanine catabolic process; defense response; response to oxidative stress; pollen development; response to wounding; phenylpropanoid biosynthetic process; cinnamic acid biosynthetic process; drought recovery; response to UV-B; salicylic acid catabolic process; lignin catabolic process; response to karrikin;	0.664363	0.00450871	0.0781518	1	-0.284807	0.749018	-0.565335	1
Glyma.03G264300	jasmonic acid biosynthesis (EC: 1.3.3.6)		LIPOXYGENASE	alpha-Linolenic acid metabolism	defense response; pollen development; response to wounding; response to bacterium; jasmonic acid biosynthetic process; anther dehiscence; response to ozone; oxylipin biosynthetic process; lipid oxidation; anther development; stamen filament development;	1.15973	0.000647551	-0.0319112	1	-0.51631	0.22124	-0.471787	1
Glyma.04G035000	jasmonic acid biosynthesis (EC: 1.3.3.6)		Cytochrome P450 26	Cytochrome P450	defense response; response to wounding; response to fungus; jasmonic acid biosynthetic process; response to jasmonic acid; sterol metabolic process; epoxygenase P450 pathway; oxylipin metabolic process; oxylipin biosynthetic process; defense response to fungus; oxidation-reduction process;	1.9255	0.00108336	0.282447	1	-1.01305	0.397959	-0.406417	1
Glyma.04G184800	jasmonic acid biosynthesis (EC: 1.3.3.6)		NADH OXIDOREDUCTASE-RELATED		lipid metabolic process; response to wounding; response to salicylic acid; leaf senescence; oxylipin metabolic process; oxylipin biosynthetic process; response to cadmium ion; oxidation-reduction process; cellular response to hypoxia;	0	NA	0	NA	-0.810764	NA	-0.041407	1
Glyma.04G194200	jasmonic acid biosynthesis (EC: 1.3.3.6)		LONG-CHAIN-FATTY-ACID—COA LIGASE 4-COUMARATE--COA LIGASE-LIKE 9		jasmonic acid biosynthetic process; oxylipin biosynthetic process;	-0.255367	0.408884	0.0701864	1	-0.466075	0.0195707	-0.0984133	1
Glyma.05G062200	salicylate glucosides biosynthesis III (RXN-11659)		ELECTRON TRANSPORT OXIDOREDUCTASE PEROXISOMAL ACYL-COENZYME A OXIDASE 1	PPAR signaling pathway	long-chain fatty acid metabolic process; defense response to insect; fatty acid beta-oxidation; pollen development; response to wounding; response to fungus; jasmonic acid biosynthetic process; fatty acid beta-oxidation using acyl-CoA oxidase; response to cadmium ion; lipid homeostasis;	-0.224587	0.03166	0.0083889	1	-0.0188979	0.942904	0.0370835	1
Glyma.05G075100	jasmonic acid biosynthesis (EC: 1.3.3.6)		LONG-CHAIN-FATTY-ACID—COA LIGASE 4-COUMARATE--COA LIGASE-LIKE 9		jasmonic acid biosynthetic process; oxylipin biosynthetic process;	0.21175	0.276388	-0.144473	1	-0.320169	0.52174	-0.0868676	1
Glyma.06G016900	jasmonic acid biosynthesis (EC: 1.3.3.6)		NADH OXIDOREDUCTASE-RELATED	alpha-Linolenic acid metabolism	response to wounding; jasmonic acid biosynthetic process; oxylipin biosynthetic process; oxidation-reduction process;	-0.076287	0.87109	-0.188327	1	0.182897	0.850815	0.246752	1
Glyma.06G171900	jasmonic acid biosynthesis (EC: 1.3.3.6)		LONG-CHAIN-FATTY-ACID--COA LIGASE	alpha-Linolenic acid metabolism	jasmonic acid biosynthetic process; oxylipin biosynthetic process;	0.013005	0.948987	-0.0278322	1	-0.212387	0.660877	-0.127469	1
Glyma.07G039900	jasmonic acid biosynthesis (EC: 1.3.3.6)		LIPOXYGENASE	alpha-Linolenic acid metabolism	defense response; pollen development; response to wounding; response to fungus; response to high light intensity; jasmonic acid biosynthetic process; response to jasmonic acid; anther dehiscence; oxylipin biosynthetic process; lipid oxidation; anther development; stamen filament development;	0.517679	0.0489809	0.0985543	1	-0.109711	0.898128	-0.403662	1
Glyma.07G162900	jasmonic acid biosynthesis (EC: 1.3.3.6)	CYP74A1 Allene Oxide Synthase Chloroplastic-like	Cytochrome P450 26	Cytochrome P450	defense response; response to wounding; response to fungus; jasmonic acid biosynthetic process; response to jasmonic acid; sterol metabolic process; epoxygenase P450 pathway; oxylipin metabolic process; oxylipin biosynthetic process; defense response to fungus; oxidation-reduction process;	0.627939	0.000255283	-0.114118	1	-0.120228	0.822215	-0.129129	1
Glyma.07G196800	jasmonic acid biosynthesis (EC: 1.3.3.6)		LIPOXYGENASE	alpha-Linolenic acid metabolism	defense response; pollen development; response to wounding; response to fungus; response to high light intensity; jasmonic acid biosynthetic process; response to jasmonic acid; anther dehiscence; oxylipin biosynthetic process; lipid oxidation; anther development; stamen filament development;	0.450722	0.540802	0.22188	1	0.191531	0.943344	-0.244167	1
Glyma.07G254800	jasmonic acid biosynthesis (EC: 1.3.3.6)		GLUCOSYL/GLUCURONOSYL TRANSFERASES		response to toxic substance; response to other organism;	-0.333562	NA	-1.7155	1	-2.39679	NA	-1.03174	1
Glyma.07G254900	salicylate glucosides biosynthesis IV (RXN-11658)		DP-glucoronosyl and UDP-glucosyl transferase			0.557797	0.0625797	0.13308	1	-0.0399963	0.974782	0.0701394	1
Glyma.08G102900	jasmonic acid biosynthesis (EC: 1.3.3.6)		LIPOXYGENASE	alpha-Linolenic acid metabolism	response to wounding; jasmonic acid biosynthetic process; oxylipin biosynthetic process; lipid oxidation;	0.0711893	0.621416	-0.0244853	1	-0.0338802	0.91946	-0.0312344	1
Glyma.08G256600	jasmonic acid biosynthesis (EC: 1.3.3.6)	AOC5 - allene oxide cyclase 4, chloroplastic-like	ALLENE OXIDE CYCLASE 4, CHLOROPLASTIC	alpha-Linolenic acid metabolism	jasmonic acid biosynthetic process;	-0.621791	0.000399885	-0.122503	1	0.348566	0.623916	-0.336612	1
Glyma.09G087100	jasmonic acid biosynthesis (EC: 1.3.3.6)		LONG-CHAIN-FATTY-ACID--COA LIGASE			0.397029	NA	0.0110696	1	-0.0892369	NA	0.334604	1
Glyma.09G211102	jasmonic acid biosynthesis (EC: 1.3.3.6)		LONG-CHAIN-FATTY-ACID--COA LIGASE		ubiquinone biosynthetic process;	#N/A	#N/A	#N/A	#N/A	#N/A	#N/A	#N/A	#N/A
Glyma.10G058200	PHENYLALANINE-AMMONIA-LYASE (RXN- 4.3.1.24/25)	PAL 2.1	HISTIDINE AMMONIA-LYASE	Phenylpropanoid biosynthesis	L-phenylalanine catabolic process; defense response; response to oxidative stress; pollen development; response to wounding; phenylpropanoid biosynthetic process; cinnamic acid biosynthetic process; drought recovery; response to UV-B; salicylic acid catabolic process; lignin catabolic process; response to karrikin;	0.968905	1.0124e-05	0.0336215	1	-0.467034	0.0269283	-0.192078	1
Glyma.10G197800	jasmonic acid biosynthesis (EC: 1.3.3.6)		LONG-CHAIN-FATTY-ACID--COA LIGASE	alpha-Linolenic acid metabolism	response to wounding; jasmonic acid biosynthetic process;	-0.165546	0.708422	-0.16818	1	-0.752592	0.369741	-0.293054	1
Glyma.10G197900	jasmonic acid biosynthesis (EC: 1.3.3.6)		LONG-CHAIN-FATTY-ACID--COA LIGASE	alpha-Linolenic acid metabolism	response to wounding; jasmonic acid biosynthetic process;	-0.811683	0.43307	-0.604107	1	-0.381112	NA	-0.170816	1
Glyma.10G209800	PHENYLALANINE-AMMONIA-LYASE (RXN- 4.3.1.24/25)	PAL 2.4	HISTIDINE AMMONIA-LYASE	Phenylpropanoid biosynthesis	L-phenylalanine catabolic process; defense response; response to oxidative stress; response to wounding; phenylpropanoid biosynthetic process; cinnamic acid biosynthetic process; response to karrikin;	-0.146489	0.619607	0.170768	1	-0.0516964	0.954923	0.10595	1
Glyma.11G000500	salicylate glucosides biosynthesis IV (RXN-11658)		DP-glucoronosyl and UDP-glucosyl transferase		defense response; response to other organism; cellular response to hypoxia;	0.057169	0.739061	0.06238	1	0.0655601	0.938062	0.0204158	1
Glyma.11G007600	jasmonic acid biosynthesis (EC: 1.3.3.6)		NADH OXIDOREDUCTASE-RELATED		response to wounding; jasmonic acid biosynthetic process; oxylipin biosynthetic process; oxidation-reduction process;	-0.0400123	0.904822	0.0091087	1	0.042134	0.96031	-0.376997	1
Glyma.11G035200	salicylate glucosides biosynthesis III (RXN-11659)		ELECTRON TRANSPORT OXIDOREDUCTASEPEROXISOMAL ACYL-COENZYME A OXIDASE 2	PPAR signaling pathway	long-chain fatty acid metabolic process; defense response to insect; fatty acid beta-oxidation; pollen development; response to wounding; response to fungus; jasmonic acid biosynthetic process; fatty acid beta-oxidation using acyl-CoA oxidase; response to cadmium ion; lipid homeostasis;	0.187704	0.0611909	-0.0958248	1	-0.180905	0.713117	-0.0765092	1
Glyma.11G122700	jasmonic acid biosynthesis (EC: 1.3.3.6)		Cytochrome P450 26	Cytochrome P450	defense response; response to wounding; response to fungus; jasmonic acid biosynthetic process; response to jasmonic acid; sterol metabolic process; epoxygenase P450 pathway; oxylipin metabolic process; oxylipin biosynthetic process; defense response to fungus; oxidation-reduction process;	0.0106547	0.958619	0.13119	1	-0.322717	0.571673	-0.156375	1
Glyma.11G130200	jasmonic acid biosynthesis (EC: 1.3.3.6)		LIPOXYGENASE	alpha-Linolenic acid metabolism	response to water deprivation; response to wounding; response to bacterium; response to fungus; jasmonic acid biosynthetic process; response to jasmonic acid; green leaf volatile biosynthetic process; oxylipin biosynthetic process; lipid oxidation; response to other organism; response to herbivore;	-0.826584	0.242969	0.924687	0.980139	-0.468062	0.640536	0.227433	1
Glyma.11G130300	jasmonic acid biosynthesis (EC: 1.3.3.6)		LIPOXYGENASE	alpha-Linolenic acid metabolism	response to water deprivation; response to wounding; response to bacterium; response to fungus; jasmonic acid biosynthetic process; response to jasmonic acid; green leaf volatile biosynthetic process; oxylipin biosynthetic process; lipid oxidation; response to other organism; response to herbivore;	14.7351	0.0235844	20.5768	0.0155022	-0.810783	NA	-0.762764	1
Glyma.11G194500	jasmonic acid biosynthesis (EC: 1.3.3.6)	ACS	LONG-CHAIN-FATTY-ACID--COA LIGASE	Phenylpropanoid biosynthesis	jasmonic acid biosynthetic process; oxylipin biosynthetic process;	1.1519	7.178e-05	0.470604	0.802151	0.235922	0.840052	0.337775	1
Glyma.11G197500	jasmonic acid biosynthesis (EC: 1.3.3.6)		LIPOXYGENASE	alpha-Linolenic acid metabolism	defense response; pollen development; response to wounding; response to bacterium; jasmonic acid biosynthetic process; anther dehiscence; response to ozone; oxylipin biosynthetic process; lipid oxidation; anther development; stamen filament development;	0.369244	0.0390861	-0.0587368	1	0.531419	0.468565	0.259478	1
Glyma.12G054700	jasmonic acid biosynthesis (EC: 1.3.3.6)		LIPOXYGENASE	alpha-Linolenic acid metabolism	response to water deprivation; response to wounding; response to bacterium; response to fungus; jasmonic acid biosynthetic process; response to jasmonic acid; green leaf volatile biosynthetic process; oxylipin biosynthetic process; lipid oxidation; response to other organism; response to herbivore;	3.31434	0.0114621	2.03536	0.84823	0.565761	NA	0.123426	1
Glyma.12G079600	jasmonic acid biosynthesis (EC: 1.3.3.6)		LONG-CHAIN-FATTY-ACID--COA LIGASE		jasmonic acid biosynthetic process; oxylipin biosynthetic process;	0.0805919	NA	-0.710519	NA	0	NA	0.679843	1
Glyma.13G030300	jasmonic acid biosynthesis (EC: 1.3.3.6)		LIPOXYGENASE	alpha-Linolenic acid metabolism	response to water deprivation; response to wounding; response to bacterium; response to fungus; jasmonic acid biosynthetic process; response to jasmonic acid; green leaf volatile biosynthetic process; oxylipin biosynthetic process; lipid oxidation; response to other organism; response to herbivore;	0.10147	0.853532	0.306842	1	-0.768193	0.631514	-0.00868907	1
Glyma.13G047300	jasmonic acid biosynthesis (EC: 1.3.3.6)	AOC4 allene oxide cyclase 3, chloroplastic-like	ALLENE OXIDE CYCLASE 4, CHLOROPLASTIC	alpha-Linolenic acid metabolism	response to fungus; jasmonic acid biosynthetic process;	-0.0450013	0.847679	0.0178346	1	0.0754048	0.922228	-0.315468	1
Glyma.13G075900	jasmonic acid biosynthesis (EC: 1.3.3.6)		LIPOXYGENASE	alpha-Linolenic acid metabolism	response to water deprivation; response to wounding; response to bacterium; response to fungus; jasmonic acid biosynthetic process; response to jasmonic acid; green leaf volatile biosynthetic process; oxylipin biosynthetic process; lipid oxidation; response to other organism; response to herbivore;	-0.22441	0.86662	0.818801	1	-0.0996782	0.967883	-0.344994	1
Glyma.13G109700	jasmonic acid biosynthesis (EC: 1.3.3.6)		NADH OXIDOREDUCTASE-RELATED		response to wounding; response to fungus; jasmonic acid biosynthetic process; response to ozone; oxylipin biosynthetic process; stamen development; oxidation-reduction process;	0.29109	0.0467148	-0.0415123	1	0.0383775	0.953463	-0.187597	1
Glyma.13G109800	jasmonic acid biosynthesis (EC: 1.3.3.6)		NADH OXIDOREDUCTASE-RELATED	alpha-Linolenic acid metabolism	response to wounding; response to fungus; jasmonic acid biosynthetic process; response to ozone; oxylipin biosynthetic process; stamen development; oxidation-reduction process;	-1.11951	0.376313	1.27543	1	0.622876	0.787771	0.183755	1
Glyma.13G145000	PHENYLALANINE-AMMONIA-LYASE (RXN- 4.3.1.24/25)	PAL 2.3	HISTIDINE AMMONIA-LYASE	Phenylpropanoid biosynthesis	L-phenylalanine catabolic process; defense response; response to oxidative stress; pollen development; response to wounding; phenylpropanoid biosynthetic process; cinnamic acid biosynthetic process; drought recovery; response to UV-B; salicylic acid catabolic process; lignin catabolic process; response to karrikin;	0.294498	0.0618716	0.118394	1	-0.451101	0.253107	-0.352168	1
Glyma.13G186200	jasmonic acid biosynthesis (EC: 1.3.3.6)		NADH OXIDOREDUCTASE-RELATED		response to wounding; jasmonic acid biosynthetic process; oxylipin biosynthetic process; oxidation-reduction process;	-0.381611	0.607601	0.681791	1	-0.533527	0.734641	0.651475	1
Glyma.13G239000	jasmonic acid biosynthesis (EC: 1.3.3.6)		LIPOXYGENASE	alpha-Linolenic acid metabolism	defense response; pollen development; response to wounding; response to fungus; response to high light intensity; jasmonic acid biosynthetic process; response to jasmonic acid; anther dehiscence; oxylipin biosynthetic process; lipid oxidation; anther development; stamen filament development;	-0.0453842	0.936585	-0.222468	1	0.182546	0.825912	0.114001	1
Glyma.13G347600	jasmonic acid biosynthesis (EC: 1.3.3.6)	LOX1 - Lipoxygenase 1	LIPOXYGENASE	alpha-Linolenic acid metabolism	defense response; response to wounding; jasmonic acid biosynthetic process; response to abscisic acid; response to jasmonic acid; defense response to bacterium, incompatible interaction; lateral root formation; membrane disassembly; oxylipin biosynthetic process; lipid oxidation; root development;	-1.23351	NA	-0.580087	NA	-4.28604	NA	-1.89925	1
Glyma.14G078600	jasmonic acid biosynthesis (EC: 1.3.3.6)	AOS1	Cytochrome P450 26		defense response; response to wounding; response to fungus; jasmonic acid biosynthetic process; response to jasmonic acid; sterol metabolic process; epoxygenase P450 pathway; oxylipin metabolic process; oxylipin biosynthetic process; defense response to fungus; oxidation-reduction process;	0.199577	0.496718	0.27728	1	0.109377	0.921125	-0.559386	1
Glyma.14G125300	jasmonic acid biosynthesis (EC: 1.3.3.6)		ELECTRON TRANSPORT OXIDOREDUCTASEPEROXISOMAL ACYL-COENZYME A OXIDASE 4	PPAR signaling pathway	long-chain fatty acid metabolic process; defense response to insect; pollen development; jasmonic acid biosynthetic process; fatty acid beta-oxidation using acyl-CoA oxidase; lipid homeostasis;	-0.671069	NA	-0.729068	1	-0.0883543	NA	0.548533	1
Glyma.14G223200	jasmonic acid biosynthesis (EC: 1.3.3.6)		LONG-CHAIN-FATTY-ACID--COA LIGASE	alpha-Linolenic acid metabolism	response to wounding; jasmonic acid biosynthetic process;	0.276525	0.0154121	0.0609015	1	-0.193884	0.677561	-0.329054	1
Glyma.14G223600	jasmonic acid biosynthesis (EC: 1.3.3.6)		NADH OXIDOREDUCTASE-RELATED	alpha-Linolenic acid metabolism	response to wounding; jasmonic acid biosynthetic process; oxylipin biosynthetic process; oxidation-reduction process;	-1.19899	NA	0.0453949	NA	-1.81374	NA	0.255763	1
Glyma.15G074267	jasmonic acid biosynthesis (EC: 1.3.3.6)		LIPOXYGENASE	alpha-Linolenic acid metabolism	defense response; pollen development; response to wounding; response to bacterium; jasmonic acid biosynthetic process; anther dehiscence; response to ozone; oxylipin biosynthetic process; lipid oxidation; anther development; stamen filament development;	#N/A	#N/A	#N/A	#N/A	#N/A	#N/A	#N/A	#N/A
Glyma.15G074333	jasmonic acid biosynthesis (EC: 1.3.3.6)		LIPOXYGENASE	alpha-Linolenic acid metabolism	defense response; pollen development; response to wounding; response to bacterium; jasmonic acid biosynthetic process; anther dehiscence; response to ozone; oxylipin biosynthetic process; lipid oxidation; anther development; stamen filament development;	#N/A	#N/A	#N/A	#N/A	#N/A	#N/A	#N/A	#N/A
Glyma.15G223900	jasmonic acid biosynthesis (EC: 1.3.3.6)		NADH OXIDOREDUCTASE-RELATED		response to wounding; jasmonic acid biosynthetic process; oxylipin biosynthetic process; oxidation-reduction process;	-0.315412	0.628436	0.0155995	1	-1.0106	0.450145	0.0448945	1
Glyma.16G008700	jasmonic acid biosynthesis (EC: 1.3.3.6)		LIPOXYGENASE	alpha-Linolenic acid metabolism	defense response; pollen development; response to wounding; response to fungus; response to high light intensity; jasmonic acid biosynthetic process; response to jasmonic acid; anther dehiscence; oxylipin biosynthetic process; lipid oxidation; anther development; stamen filament development;	0.844385	0.00477027	0.0767663	1	-0.087791	0.873399	-0.254864	1
Glyma.17G019400	salicylate glucosides biosynthesis IV (RXN-11658)		DP-glucoronosyl and UDP-glucosyl transferase			0.99555	4.241e-05	0.107019	1	-0.744529	0.0580461	-0.193123	1
Glyma.17G019500	salicylate glucosides biosynthesis IV (RXN-11658)		DP-glucoronosyl and UDP-glucosyl transferase		defense response; response to other organism; cellular response to hypoxia;	1.6082	2.785e-05	0.177728	1	-0.800737	0.0747572	-0.345021	1
Glyma.17G049900	jasmonic acid biosynthesis (EC: 1.3.3.6)		NADH OXIDOREDUCTASE-RELATED		response to wounding; response to fungus; jasmonic acid biosynthetic process; response to ozone; oxylipin biosynthetic process; stamen development; oxidation-reduction process;	0.414478	0.529359	1.28065	0.25688	0.17026	0.911947	-0.599541	1
Glyma.17G050000	jasmonic acid biosynthesis (EC: 1.3.3.6)		NADH OXIDOREDUCTASE-RELATED		response to wounding; response to fungus; jasmonic acid biosynthetic process; response to ozone; oxylipin biosynthetic process; stamen development; oxidation-reduction process;	0.101673	0.585096	-0.00838116	1	0.159787	0.605988	-0.0475009	1
Glyma.17G144000	jasmonic acid biosynthesis (EC: 1.3.3.6)		ELECTRON TRANSPORT OXIDOREDUCTAS		long-chain fatty acid metabolic process; defense response to insect; fatty acid beta-oxidation; pollen development; response to wounding; response to fungus; jasmonic acid biosynthetic process; fatty acid beta-oxidation using acyl-CoA oxidase; response to cadmium ion; lipid homeostasis;	-0.0359663	0.848646	-0.091006	1	0.252463	0.373548	0.0589904	1
Glyma.17G144051	jasmonic acid biosynthesis (EC: 1.3.3.6)					#N/A	#N/A	#N/A	#N/A	#N/A	#N/A	#N/A	#N/A
Glyma.17G209900	jasmonic acid biosynthesis (EC: 1.3.3.6)		NADH OXIDOREDUCTASE-RELATED		response to wounding; jasmonic acid biosynthetic process; oxylipin biosynthetic process; oxidation-reduction process;	-1.72784	0.418055	1.60242	1	0.335735	NA	1.85208	1
Glyma.17G246500	jasmonic acid biosynthesis (EC: 1.3.3.6)		Cytochrome P450 26	Cytochrome P450	defense response; response to wounding; response to fungus; jasmonic acid biosynthetic process; response to jasmonic acid; sterol metabolic process; epoxygenase P450 pathway; oxylipin metabolic process; oxylipin biosynthetic process; defense response to fungus; oxidation-reduction process;	0.698927	0.0990381	-0.0276127	1	-0.257141	0.803134	-0.792465	1
Glyma.18G280900	jasmonic acid biosynthesis (EC: 1.3.3.6)	AOC6 allene oxide cyclase 4, chloroplastic-like	ALLENE OXIDE CYCLASE 4, CHLOROPLASTIC	alpha-Linolenic acid metabolism	jasmonic acid biosynthetic process;	-0.831827	0.000392742	-0.0162282	1	-0.0631779	0.938062	-0.308159	1
Glyma.19G044900	jasmonic acid biosynthesis (EC: 1.3.3.6)	AOC3 - amine oxidase, copper containing 3 (vascular adhesion protein 1)	ALLENE OXIDE CYCLASE 4, CHLOROPLASTIC	alpha-Linolenic acid metabolism	response to fungus; jasmonic acid biosynthetic process;	-0.0942971	0.606852	0.144474	1	0.184107	0.764843	-0.234772	1
Glyma.19G057500	jasmonic acid biosynthesis (EC: 1.3.3.6)		NADH OXIDOREDUCTASE-RELATED	alpha-Linolenic acid metabolism	response to wounding; jasmonic acid biosynthetic process; oxylipin biosynthetic process; oxidation-reduction process;	0.0294593	0.893653	-0.0457789	1	-0.257467	0.664377	-0.237876	1
Glyma.19G075800	jasmonic acid biosynthesis (EC: 1.3.3.6)		LONG-CHAIN-FATTY-ACID—COA LIGASE 4-COUMARATE--COA LIGASE-LIKE 9		jasmonic acid biosynthetic process; oxylipin biosynthetic process;	-0.290353	0.2905	0.0833445	1	-0.441684	0.173294	-0.0305418	1
Glyma.19G182300	PHENYLALANINE-AMMONIA-LYASE (RXN- 4.3.1.24/25)	PAL 1.1	HISTIDINE AMMONIA-LYASE	Phenylpropanoid biosynthesis	L-phenylalanine catabolic process; defense response; response to oxidative stress; pollen development; response to wounding; phenylpropanoid biosynthetic process; cinnamic acid biosynthetic process; drought recovery; response to UV-B; salicylic acid catabolic process; lignin catabolic process; response to karrikin;	0.348345	0.0163807	0.181019	1	-0.354199	0.229837	-0.318686	1
Glyma.19G263300	jasmonic acid biosynthesis (EC: 1.3.3.6)		LIPOXYGENASE	alpha-Linolenic acid metabolism	defense response; pollen development; response to wounding; response to bacterium; jasmonic acid biosynthetic process; anther dehiscence; response to ozone; oxylipin biosynthetic process; lipid oxidation; anther development; stamen filament development;	1.30251	0.00469314	0.111503	1	-1.02561	0.357563	-0.53874	1
Glyma.20G053700	jasmonic acid biosynthesis (EC: 1.3.3.6)		LIPOXYGENASE	alpha-Linolenic acid metabolism	response to water deprivation; response to wounding; response to bacterium; response to fungus; jasmonic acid biosynthetic process; response to jasmonic acid; green leaf volatile biosynthetic process; oxylipin biosynthetic process; lipid oxidation; response to other organism; response to herbivore;	0.0805822	NA	0.729753	NA	#N/A	#N/A	#N/A	#N/A
Glyma.20G054000	jasmonic acid biosynthesis (EC: 1.3.3.6)		LIPOXYGENASE	alpha-Linolenic acid metabolism	response to water deprivation; response to wounding; response to bacterium; response to fungus; jasmonic acid biosynthetic process; response to jasmonic acid; green leaf volatile biosynthetic process; oxylipin biosynthetic process; lipid oxidation; response to other organism; response to herbivore;	0.905818	0.261964	2.19592	0.0419305	0.28171	0.694512	0.294346	1
Glyma.20G054100	jasmonic acid biosynthesis (EC: 1.3.3.6)		LIPOXYGENASE	alpha-Linolenic acid metabolism	response to water deprivation; response to wounding; response to bacterium; response to fungus; jasmonic acid biosynthetic process; response to jasmonic acid; green leaf volatile biosynthetic process; oxylipin biosynthetic process; lipid oxidation; response to other organism; response to herbivore;	0.801903	NA	4.03307	1	0	NA	0	1
Glyma.20G180800	PHENYLALANINE-AMMONIA-LYASE (RXN- 4.3.1.24/25)	PAL 2.2	HISTIDINE AMMONIA-LYASE	Phenylpropanoid biosynthesis	L-phenylalanine catabolic process; defense response; response to oxidative stress; response to wounding; phenylpropanoid biosynthetic process; cinnamic acid biosynthetic process; response to karrikin;	-0.152271	0.580016	-0.066447	1	-0.254666	0.556463	-0.102911	1
Glyma.20G192100	jasmonic acid biosynthesis (EC: 1.3.3.6)		LONG-CHAIN-FATTY-ACID--COA LIGASE	alpha-Linolenic acid metabolism	response to wounding; jasmonic acid biosynthetic process;	-0.625891	0.323427	-0.143301	1	-0.651876	0.410336	-0.240976	1
Glyma.U039300	jasmonic acid biosynthesis (EC: 1.3.3.6)		LIPOXYGENASE	alpha-Linolenic acid metabolism	lateral root formation; oxylipin biosynthetic process; lipid oxidation; root development; negative regulation of defense response to insect;	0.867445	0.00592855	0.130981	1	0.078921	0.943253	0.23215	1
