# Supplementary material for: Fluopyram activates systemic resistance in soybean
Source: Front Plant Sci. 2022 Oct 24;13:1020167. doi: 10.3389/fpls.2022.1020167 (PMC9638427; doi:10.3389/fpls.2022.1020167)
Supplement: Supplementary file 6 [file Table_5.xlsx]

## Sheet: TableS5
Table S5: Soybean succinate dehydrogenase (SDH) and ubiquinone oxidoreductase (UbOxdr) related genes in seedlings seed-treated with fluopyram and pydiflumetofen 5 days after planting (DAP). Expression levels were normalized to mock 5 DAP. Genes are sorted by ID, not expression level (fold change). Gene IDs follow the Wm82.a4.v1 (Glyma 4.0) assembly. P-values were adjusted using the method by Benj…
Gene ID	Function	Fluopyram 5 DAP		Pydiflumetofen 5 DAP		Fluopyram 10 DAP		Pydiflumetofen 10 DAP
		logFC	Pvalue	logFC	Pvalue	logFC	Pvalue	logFC	Pvalue
Glyma.01G175600	SDH	-0.23	0.043163	0.09	1	-0.04	0.888073	0.03	1
Glyma.01G228400	UbOxdr	-0.34	0.017328	0.07	1	-0.04	0.906345	0.05	1
Glyma.03G214500	UbOxdr	-0.37	0.008543	0	1	-0.05	0.884002	-0.01	1
Glyma.04G030800	UbOxdr	-0.3	0.018452	-0.07	1	-0.16	0.5246	-0.04	1
Glyma.04G140400	UbOxdr	-0.26	0.044527	-0.11	1	-0.17	0.610446	-0.23	1
Glyma.04G179700	SDH	-0.34	0.004765	0.09	1	-0.08	0.785949	-0.02	1
Glyma.05G106100	UbOxdr	-0.21	0.068657	-0.02	1	-0.05	0.878148	0.05	1
Glyma.05G134900	UbOxdr	-0.55	0.000171	-0.07	1	-0.15	0.637373	0.01	1
Glyma.05G139800	UbOxdr	0	1	21.47	0.009571	0.41	NA	0.32	1
Glyma.05G236100	UbOxdr	0.45	0.03954	0.1	1	0.19	0.621696	0.21	1
Glyma.06G030700	UbOxdr	-0.36	0.008427	-0.01	1	-0.12	0.647742	0.01	1
Glyma.06G298300	UbOxdr	-1.04	NA	-0.1	1	-4.45	0.048676	-1.46	1
Glyma.07G091500	UbOxdr	-0.19	0.022496	0.02	1	-0.09	0.73568	0	1
Glyma.07G130200	UbOxdr	-0.37	0.000564	-0.04	1	-0.1	0.663174	-0.01	1
Glyma.08G011600	UbOxdr	-0.32	0.01623	0	1	-0.08	0.810802	0.01	1
Glyma.08G090100	UbOxdr	-0.35	0.002173	-0.11	1	-0.03	0.943908	0.03	1
Glyma.08G104300	UbOxdr	-0.37	0.001753	0.06	1	-0.03	0.945825	-0.06	1
Glyma.08G163700	SDH	0.33	0.00096	-0.02	1	0.04	0.882969	0.07	1
Glyma.09G011900	UbOxdr	-0.35	0.005119	-0.03	1	-0.03	0.931936	-0.02	1
Glyma.09G129000	UbOxdr	-0.25	0.018631	0.03	1	-0.16	0.438525	-0.09	1
Glyma.09G184500	UbOxdr	-0.41	0.000561	0	1	-0.08	0.781511	-0.01	1
Glyma.09G271600	UbOxdr	-0.36	0.003083	-0.01	1	-0.11	0.621752	-0.04	1
Glyma.10G128100	UbOxdr	-0.36	0.026082	-0.02	1	-0.21	0.3702	-0.08	1
Glyma.10G134200	SDH	-0.23	0.088284	-0.05	1	-0.14	0.695163	0.02	1
Glyma.11G011200	UbOxdr	-0.29	0.020921	0.05	1	-0.16	0.416375	0.05	1
Glyma.11G152400	UbOxdr	-0.57	0.002726	-0.08	1	-0.29	0.482684	-0.4	1
Glyma.11G182300	UbOxdr	-0.37	0.014418	0.02	1	-0.09	0.793806	-0.01	1
Glyma.12G090500	UbOxdr	-0.48	0.001198	-0.03	1	0.03	0.940879	-0.01	1
Glyma.12G099000	SDH	-0.26	0.109825	-0.07	1	-0.28	0.140967	-0.11	1
Glyma.12G106900	UbOxdr	1.67	0.000314	0.09	1	0.35	0.735148	0.24	1
Glyma.13G127400	UbOxdr	-0.21	0.125228	0.01	1	-0.18	0.215521	-0.03	1
Glyma.13G193600	UbOxdr	-0.16	0.14913	-0.01	1	-0.12	0.629856	-0.03	1
Glyma.13G241500	UbOxdr	-0.19	0.024172	-0.02	1	-0.12	0.600021	-0.02	1
Glyma.14G081700	SDH	-0.25	0.018144	-0.06	1	-0.1	0.537134	-0.06	1
Glyma.14G103300	UbOxdr	0.82	0.039177	0.08	1	-0.47	0.526231	-0.32	1
Glyma.15G006400	UbOxdr	-0.11	0.150476	-0.04	1	-0.16	0.459864	-0.03	1
Glyma.15G029200	UbOxdr	0.2	0.043594	0.05	1	-0.12	0.590013	-0.12	1
Glyma.15G071900	UbOxdr	-0.3	0.00437	0.03	1	-0.15	0.57708	-0.01	1
Glyma.15G116500	UbOxdr	-0.36	0.015644	-0.05	1	-0.19	0.445971	-0.08	1
Glyma.15G231900	UbOxdr	-0.25	0.078528	0.08	1	-0.03	0.934751	-0.11	1
Glyma.16G026500	SDH	-0.26	0.042725	0.01	1	-0.08	0.723744	-0.03	1
Glyma.16G028700	SDH	-0.29	0.020006	0.29	0.18441	0.23	0.548467	0.08	1
Glyma.17G160400	UbOxdr	-0.27	0.015821	-0.11	1	-0.02	0.949315	0	1
Glyma.17G243600	SDH	-0.16	0.101318	0.01	1	-0.1	0.594664	0.07	1
Glyma.18G217700	UbOxdr	-0.44	0.000666	-0.03	1	-0.06	0.834325	-0.06	1
Glyma.19G211200	UbOxdr	-0.39	0.003581	-0.09	1	0.05	0.896453	0	1
Glyma.20G018300	SDH	-0.27	0.005975	-0.03	1	-0.04	0.896768	0.01	1
Glyma.20G079400	UbOxdr	-0.45	0.003398	-0.13	1	-0.19	0.440547	-0.06	1
Glyma.20G108500	UbOxdr	-0.3	0.006256	-0.06	1	-0.33	0.248864	-0.15	1
Glyma.20G110900	UbOxdr	0.79	0.002888	0.04	1	0.14	0.850629	0.28	1
